# Supplementary material for: Exploring the Potential of Antibiotic Production From Rare Actinobacteria by Whole-Genome Sequencing and Guided MS/MS Analysis
Source: Front Microbiol. 2020 Jul 15;11:1540. doi: 10.3389/fmicb.2020.01540 (PMC7375171; doi:10.3389/fmicb.2020.01540)
Supplement: Supplementary file 1 [file Table_1.XLSX]

## Sheet: Sheet1
Plates	Top-hit taxon at species level	Similarity based on 16s (%)
Gause No.1	Streptomyces parvulus	99.13
Czapek	Streptomyces pactum	99.57
Czapek	Streptomyces olivaceus	99.25
Czapek	Streptomyces olivaceus	99.25
Gause No.1	Streptomyces hyderabadensis	99.18
Gause No.1	Streptomyces ederensis	98.79
Gause No.1	Streptomyces cuspidosporus	98.28
Nutrient Agar	Stenotrophomonas rhizophila	99.14
HL2	Staphylococcus epidermidis	99.42
ISP4	Sphingomonas panni	98.6
Nutrient Agar	Sphingomonas LAZX_s	99.4
Czapek	Sphingomonas endophytica	98.36
Gause No.1	Sphingomonas endophytica	99.31
Nutrient Agar	Sphingobium lactosutens	97.64
ISP2	Serratia nematodiphila	95.26
Czapek	Salinicola JNVT_s	98.71
ISP7	Salinicola JNVT_s	98.85
Nutrient Agar	Salinicola JNVT_s	98.92
ISP7	Pseudoxanthomonas spadix	98.23
HL2	Pseudomonas simiae	99.89
HL2	Pseudomonas simiae	98.82
Nutrient Agar	Pseudomonas psychrotolerans	98.88
ISP2	Pseudomonas psychrotolerans	98.71
HL2	Pseudomonas psychrotolerans	97.66
HL2	Pseudomonas hunanensis	99.42
Gause No.1	Pseudomonas composti	97.44
ISP2	Pseudomonas composti	97.22
ISP2	Pseudomonas composti	98
ISP2	Pseudomonas ATKM_s	98.28
ISP4	Pseudomonas argentinensis	98.19
Nutrient Agar	Paracoccus marcusii	99.35
ISP7	Pantoea stewartii subsp. indologenes	98.82
HL2	Pantoea dispersa	100
ISP7	Pantoea dispersa	100
ISP2	Pantoea anthophila	99.58
ISP4	Pantoea ALXE_s	98.95
ISP2	Paenibacillus amylolyticus	97.62
Nutrient Agar	Mycobacterium saopaulense	99.9
Gause No.1	Micromonospora aurantiaca	99.28
HL2	Micrococcus yunnanensis	99.56
ISP2	Microbacterium hydrothermale	98.16
ISP2	Microbacterium hydrothermale	98.58
HL2	Methylobacterium thiocyanatum	99.37
ISP7	Methylobacterium radiotolerans	99.32
Nutrient Agar	Methylobacterium podarium	99.25
ISP2	Methylobacterium hispanicum	98.81
Nutrient Agar	Methylobacterium dankookense	97.93
ISP7	Klebsiella michiganensis	99.46
Nutrient Agar	Kineococcus mangrovi	98
ISP7	Kineococcus aurantiacus	98.2
ISP2	Falsirhodobacter halotolerans	99.09
Nutrient Agar	Falsirhodobacter halotolerans	97.61
HL2	Exiguobacterium enclense	99.23
HL2	Curtobacterium albidum	99.34
Nutrient Agar	Corticibacterium populi	97.25
Nutrient Agar	Chryseobacterium taeanense	97.95
Nutrient Agar	Chryseobacterium echinoideorum	97.38
ISP4	Caulobacter profunda	98.5
Nutrient Agar	Brevundimonas vesicularis	98.44
Nutrient Agar	Brevundimonas vesicularis	98.94
Nutrient Agar	Brevundimonas faecalis	99.33
Nutrient Agar	Brevundimonas faecalis	99.51
ISP4	Brevundimonas albigilva	99.46
Nutrient Agar	Brevibacterium sediminis	98.9
HL2	Bacillus cereus	99.03
HL2	Bacillus cereus	99.35
ISP4	Bacillus cereus	99.44
ISP2	Bacillus aryabhattai	99.35
ISP7	Acinetobacter oryzae	98.09
HL2	Acinetobacter junii	99.33
ISP2	Acinetobacter johnsonii	98.39
